# Supplementary material for: Significance of Self‐Expandable Metallic Stent for Postoperative Intra‐Abdominal Infection After Pancreatoduodenectomy in Patients With a Hard Pancreas
Source: Ann Gastroenterol Surg. 2025 Dec 15;10(3):851–60. doi: 10.1002/ags3.70150 (PMC13178259; doi:10.1002/ags3.70150)
Supplement: Supplementary file 1 — Table S1: Bacterial species isolated from intra‐ or preoperative bile in all patients. [file AGS3-10-851-s002.xlsx]

## Sheet: Table_Suppl.1_bile_all
Supplementary Table 1. Bacterial species isolated from intra- or preoperative bile in all patients.
Whole cohort, bile (N=314)	n (%)
Enterococcus faecalis	56 (17.8)
Enterobacter cloacae	45 (14.3)
Enterococcus faecium	39 (12.4)
Klebsiella pneumoniae	31 (9.9)
Klebsiella oxytoca	26 (8.3)
Streptococcus sp.	26 (8)
Citrobacter freundii	21 (6.7)
Escherichia coli	19 (6.1)
Klebsiella aerogenes	15 (4.8)
Bifidobacterium sp.	11 (3.5)
Enterococcus casseliflavus	10 (3.2)
Pseudomonas aeruginosa	10 (3.2)
Candida albicans	9 (2.9)
Enterococcus sp.	9 (2.9)
Clostridium perfringens	8 (2.5)
Lactobacillus sp.	6 (1.9)
Morganella morganii	6 (1.9)
Stenotrophomonas maltophilia	6 (1.9)
Aeromonas sp.	5 (1.6)
Bacillus sp.	5 (1.6)
Hafnia alvei	5 (1.6)
Bacteroides sp.	4 (1.3)
Klebsiella variicola	4 (1.3)
Serratia marcescens	4 (1.3)
Acinetobacter sp.	3 (1)
Bilophila wadsworthia	3 (1)
Candida glabrata	3 (1)
Citrobactor sp.	3 (1)
Enterococcus avium	3 (1)
Lactococcus lactis	3 (1)
Parvimonas micra	3 (1)
Proteus vulgaris	3 (1)
Streptococcus anginosus	3 (1)
Aeromonas caviae	2 (0.6)
Anaerococcus sp.	2 (0.6)
Citrobacter koseri	2 (0.6)
Corynebacterium sp.	2 (0.6)
Eggerthella lenta	2 (0.6)
Enterococcus gallinarum	2 (0.6)
Enterococcus raffinosus	2 (0.6)
Fusobacterium sp.	2 (0.6)
Raoultella ornithinolytica	2 (0.6)
Raoultella species	2 (0.6)
Staphylococcus epidermidis MSSE	2 (0.6)
Staphylococcus sp.	2 (0.6)
Acinetobacter baumannii	1 (0.3)
Actinomyces sp.	1 (0.3)
Anaerobic gram positive Rod	1 (0.3)
Bacteroides fragilis	1 (0.3)
Bacteroides thetaiotaomicron	1 (0.3)
Bilophila sp.	1 (0.3)
Cellulosimicrobium cellulans	1 (0.3)
Clostridium butyric	1 (0.3)
Clostridium spp.	1 (0.3)
Enterococcus avium/raffinosus	1 (0.3)
Enterococcus mundtii	1 (0.3)
Granulicatella adiacens	1 (0.3)
Haemophilus influenzae	1 (0.3)
Klebsiella ornithinolytica	1 (0.3)
Lactcoccus lactis	1 (0.3)
Microvrigula aerodenitrificans	1 (0.3)
MRSA	1 (0.3)
Myerozyma guilliermondii	1 (0.3)
Ochrobactrum sp.	1 (0.3)
Peptoniphilus species	1 (0.3)
Peptostreptcoccus sp.	1 (0.3)
Porphyromonas asacchaorolytica	1 (0.3)
Prevotella oralis	1 (0.3)
Prevotella sp.	1 (0.3)
Proteus mirabills	1 (0.3)
Pseudomonas sp.	1 (0.3)
Raoultella sp.	1 (0.3)
Serratia sp.	1 (0.3)
Sieckia exigua	1 (0.3)
Staphylococcus aureus MRSA	1 (0.3)
Staphylococcus hominis	1 (0.3)
Streptococcus constellatus	1 (0.3)
Vellonella parvula	1 (0.3)
