# Supplementary material for: Significance of Self‐Expandable Metallic Stent for Postoperative Intra‐Abdominal Infection After Pancreatoduodenectomy in Patients With a Hard Pancreas
Source: Ann Gastroenterol Surg. 2025 Dec 15;10(3):851–60. doi: 10.1002/ags3.70150 (PMC13178259; doi:10.1002/ags3.70150)
Supplement: Supplementary file 2 — Table S2: Bacterial species isolated from postoperative drainage fluid in all patients. [file AGS3-10-851-s004.xlsx]

## Sheet: Table_Suppl.2_drain_all
Supplementary Table 2. Bacterial species isolated from postoperative drainage fluid in all patients.
Whole cohort, drain (N=314)	n (%)
Enterococcus faecalis	52 (16.6)
Enterobacter cloacae	44 (14.0)
Enterococcus faecium	41 (13.1)
Candida albicans	25 (8.0)
Staphylococcus epidermidis MSSE	18 (5.7)
Corynebacterium sp.	16 (5.1)
Pseudomonas aeruginosa	16 (5.1)
Klebsiella aerogenes	14 (4.5)
Bacillus sp.	12 (3.8)
Bacillus cereus	11 (3.5)
Candida glabrata	10 (3.2)
Staphylococcus sp.	10 (3.2)
Morganella morganii	8 (2.5)
Cutibacterium acnes	7 (2.2)
Escherichia coli	7 (2.2)
Klebsiella oxytoca	7 (2.2)
Staphylococcus capitis	7 (2.2)
Acinetobacter sp.	6 (1.9)
Citrobacter freundii	6 (1.9)
Serratia marcescens	6 (1.9)
Staphylococcus hominis	6 (1.9)
Bacteroides fragilis	4 (1.3)
Stenotrophomonas maltophilia	4 (1.3)
Acinetobacter baumannii	3 (1.0)
Enterococcus avium	3 (1.0)
Hafnia alvei	3 (1.0)
Serratia sp.	3 (1.0)
Staphylococcus epidermidis MRSE	3 (1.0)
Streptococcus sp.	3 (1.0)
Aeromonas sp.	2 (0.6)
Bifidobacterium sp.	2 (0.6)
Clostridium butyricum	2 (0.6)
Clostridium perfringens	2 (0.6)
Coagulase negative Staphylococcus CNS	2 (0.6)
Enterococcus raffinosus	2 (0.6)
Finegoldia magna	2 (0.6)
Klebsiella pneumoniae	2 (0.6)
Lactobacillus species	2 (0.6)
Moraxella sp.	2 (0.6)
Staphylococcus aureus MRSA	2 (0.6)
Aeromonad caviae	1 (0.3)
Aeromonas species	1 (0.3)
Bacteroides vulgatus	1 (0.3)
Citrobacter amalonaticus	1 (0.3)
Citrobacter farmeri	1 (0.3)
Clostridium sp.	1 (0.3)
Dermacoccus nishinomiyaenisis	1 (0.3)
Enterobacter sp.	1 (0.3)
Enterococcus casseliflavus	1 (0.3)
Enterococcus durans	1 (0.3)
Enterococcus haemolyticus	1 (0.3)
Enterococcus sp.	1 (0.3)
Gemella morbillorum	1 (0.3)
Klebsiella oxytoca	1 (0.3)
Klebsiella variicola	1 (0.3)
Morganella morganii.	1 (0.3)
Nonfermenter spp.	1 (0.3)
Paenibacillus sp	1 (0.3)
Parabacteroides distasonis	1 (0.3)
Pichia kudriavzevii	1 (0.3)
Propionibacterium acnes	1 (0.3)
Pseudomonas oryzihabitans	1 (0.3)
Serratia sp.	1 (0.3)
Staphylococcus aureus MSSA	1 (0.3)
Staphylococcus caprae	1 (0.3)
Staphylococcus haemolyticus	1 (0.3)
Staphylococcus lugdunensis	1 (0.3)
Streptococcus parasangius	1 (0.3)
Veillonella dispar	1 (0.3)
Veillonella sp.	1 (0.3)
