# Supplementary material for: Significance of Self‐Expandable Metallic Stent for Postoperative Intra‐Abdominal Infection After Pancreatoduodenectomy in Patients With a Hard Pancreas
Source: Ann Gastroenterol Surg. 2025 Dec 15;10(3):851–60. doi: 10.1002/ags3.70150 (PMC13178259; doi:10.1002/ags3.70150)
Supplement: Supplementary file 3 — Table S3: Bacterial species shared between bile juice and drainage fluid in patients not undergoing biliary drainage (NON group). [file AGS3-10-851-s003.xlsx]

## Sheet: Table_Suppl.3_share_NON
Supplementary Table 3. Bacterial species shared between bile juice and drainage fluid in patients not undergoing biliary drainage (NON group).
Shared, NON group (N=180)	n (%)
Any bacteria	13 (7.2)
Enterococcus faecium	5 (2.8)
Enterobacter cloacae	3 (1.7)
Enterococcus faecalis	3 (1.7)
Klebsiella aerogenes	2 (1.1)
Candida albicans	1 (0.6)
Hafnia alvei	1 (0.6)
Morganella morganii	1 (0.6)
Pseudomonas aeruginosa	1 (0.6)
Serratia sp.	1 (0.6)
