# Supplementary material for: Significance of Self‐Expandable Metallic Stent for Postoperative Intra‐Abdominal Infection After Pancreatoduodenectomy in Patients With a Hard Pancreas
Source: Ann Gastroenterol Surg. 2025 Dec 15;10(3):851–60. doi: 10.1002/ags3.70150 (PMC13178259; doi:10.1002/ags3.70150)
Supplement: Supplementary file 4 — Table S4: Bacterial species shared between bile juice and drainage fluid in patients receiving plastic stents (PS group). [file AGS3-10-851-s005.xlsx]

## Sheet: Table_Suppl.4_share_PS
Supplementary Table 4. Bacterial species shared between bile juice and drainage fluid in patients receiving plastic stents (PS group).
Shared, PS group (N=92)	n (%)
Any bacteria	48 (52.2)
Enterococcus faecalis	20 (21.7)
Enterobacter cloacae	11 (12)
Enterococcus faecium	11 (12)
Candida albicans	4 (4.3)
Klebsiella aerogenes	4 (4.3)
Escherichia coli	2 (2.2)
Klebsiella oxytoca	2 (2.2)
Klebsiella pneumoniae	2 (2.2)
Pseudomonas aeruginosa	2 (2.2)
Acinetobacter sp.	1 (1.1)
Bacillus sp.	1 (1.1)
Bacteroides fragilis	1 (1.1)
Citrobacter freundii	1 (1.1)
Enterococcus avium	1 (1.1)
Enterococcus raffinosus	1 (1.1)
Hafnia alvei	1 (1.1)
Morganella morganii	1 (1.1)
Staphylococcus sp.	1 (1.1)
