# Supplementary material for: Significance of Self‐Expandable Metallic Stent for Postoperative Intra‐Abdominal Infection After Pancreatoduodenectomy in Patients With a Hard Pancreas
Source: Ann Gastroenterol Surg. 2025 Dec 15;10(3):851–60. doi: 10.1002/ags3.70150 (PMC13178259; doi:10.1002/ags3.70150)
Supplement: Supplementary file 5 — Table S5: Bacterial species shared between bile juice and drainage fluid in patients receiving self‐expandable metallic stents (SEMS group). [file AGS3-10-851-s001.xlsx]

## Sheet: Table_Suppl.5_share_SEMS
Supplementary Table 5. Bacterial species shared between bile juice and drainage fluid in patients receiving self-expandable metallic stents (SEMS group).
Shared, SEMS group (N=42)	n (%)
Any bacteria	28 (66.7)
Enterobacter cloacae	10 (23.8)
Enterococcus faecalis	9 (21.4)
Enterococcus faecium	7 (16.7)
Klebsiella aerogenes	4 (9.5)
Klebsiella oxytoca	3 (7.1)
Pseudomonas aeruginosa	3 (7.1)
Escherichia coli	2 (4.8)
Morganella morganii	2 (4.8)
Serratia marcescens	2 (4.8)
Acinetobacter baumannii	1 (2.4)
Aeromonad caviae	1 (2.4)
Aeromonas sp.	1 (2.4)
Aeromonas species	1 (2.4)
Bifidobacterium sp.	1 (2.4)
Citrobacter freundii	1 (2.4)
Clostridium perfringens	1 (2.4)
Enterococcus sp.	1 (2.4)
Stenotrophomonas maltophilia	1 (2.4)
